# Supplementary material for: Enhancing Caries Preventive Effects of Nanomaterials with Phototherapy: A Scoping Review
Source: J Funct Biomater. 2025 Aug 26;16(9):308. doi: 10.3390/jfb16090308 (PMC12471128; doi:10.3390/jfb16090308)
Supplement: Supplementary file 1 [file jfb-16-00308-s001.zip]

Archive with 1 entries (1 files):
- jfb-3791759-supplementary.pdf
